# Supplementary material for: The Analysis of Teaching of Medical Schools (AToMS) survey: an analysis of 47,258 timetabled teaching events in 25 UK medical schools relating to timing, duration, teaching formats, teaching content, and problem-based learning
Source: BMC Med. 2020 May 14;18:126. doi: 10.1186/s12916-020-01571-4 (PMC7222546; doi:10.1186/s12916-020-01571-4)
Supplement: Supplementary file 1 — Additional file 1: Supplementary file 1. Data for Fig. 5 as Excel file. [file 12916_2020_1571_MOESM1_ESM.xlsx]

## Sheet: Figure6
	Non-PBL schools (n=15)															PBL schools (n=10)
Teaching methods	Aberdeen	Birmingham	Brighton & Sussex	Cambridge	Dundee	Edinburgh	Imperial, London	King's, London	Leeds	Leicester	Newcastle	Nottingham	Oxford	Queen's, Belfast	Univ. College London	Cardiff	East Anglia	Glasgow	Hull York	Keele	Liverpool	Manchester	Queen Mary, London	Sheffield	St George's, London		CV	Mean	SD	CV
Anatomy/Dissection	106.25	75	55.833	96.5	70	46.5	64.667	55.5	32	66.5	43	110	88.5	132	74.25	106.5	77	96.5	81	122.917	57	87.75	48.25	79	61.167		0.331692	77.3434	25.6542	0.331692
Early Clinical Experience	0	15.5	36	15	37.75	47	26	18	70	60	41.583	63	32.75	93	40.75	83	102.333	47	226.75	23.5	7	62	204	100.5	111.5		0.885969	62.5566	55.4232	0.885969
Laboratory Practical	0	3	21.5	170	28	16	50.667	49	1	0	5	482	129	80	27	39.5	0	162	27.75	117.5	0	40	62.75	10.5	1.5		1.66341	60.9467	101.38	1.66341
PBL	9.5	30	0	8	76.5	151.5	58.25	29	0	3	59.25	5	14.75	0	13	138.667	328	157	159	317.25	114.5	234.5	178	161.5	111.5		1.04113	94.3067	98.1855	1.04113
Self-directed study	75.667	180	43	0	1097.25	2.5	128.75	128.5	636.833	849.25	140.75	155.5	265.75	212.75	313.5	429.5	1091.5	82.5	319.75	556.583	1760.33	56.75	19.5	93.5	136.5		1.23419	351.057	433.271	1.23419
Lecture	781.583	787.5	826.626	680.667	779.25	789	849.917	1010	675.083	867.417	965.083	787.917	992.917	691.333	819.925	592.833	394.5	644.667	270.167	293	552.25	383.25	980	837.167	592.417		0.29372	713.779	209.651	0.29372
Small Group	5.5	113.833	99.5	1.25	462.75	15.5	57.5	102	416.667	396.25	152.25	17	85.417	19	132.667	124.167	293.25	6	0	156.917	163.917	85.5	77.5	49.5	55.25		1.0711	123.563	132.349	1.0711
Communication skills	121.5	13.25	31.25	87.417	56.5	0	19	38.5	69	26.25	49.5	11	23	54	39.75	37.333	82	33	78.5	74	25	75.25	44.5	38.25	33.5		0.61202	46.45	28.4283	0.61202
Practical skills	71.167	77.25	131.75	92.25	109.75	27.5	100	83	70	98.917	130.25	84.5	80.25	72.75	76.75	115.917	117.25	6.5	108.583	74.917	121.083	115.333	79.5	100.083	87.5		0.324697	89.31	28.9987	0.324697
Seminar	36.5	119.5	111	236.917	109.5	43	84.667	357.5	178.75	123	245.5	202.167	207.25	41	204	17.083	729.583	2	161.083	177.583	88.917	95.667	0	13	29.917		1.04953	144.603	151.766	1.04953
Tutorial	158.5	432.417	137.833	253	246.25	50.5	315.333	96.5	225	81.5	172.833	275.75	476	305.5	227.25	274.25	82.25	373	322.75	64.75	186.25	205.333	75.5	19	174.917		0.576791	209.287	120.715	0.576791
Supervised ward session - bedside teaching	68	185.25	6	62.75	46	0	177.25	48	14	46	70.75	61.25	50.5	144.25	96.25	85.5	23.5	145.5	35.25	200.5	23	122	158.5	5	27.5		0.802259	76.1	61.0519	0.802259
Procedures (observation e.g. endoscopy list)	0	35	18	120.5	62.333	0	41	95	21.5	24.5	3	35.25	80	5.5	31	33	31.75	41	19.5	0	4	0	84	0	64		0.9831	33.9933	33.4188	0.9831
Clinic session	18	337.25	255.75	335.25	260	0	575.75	293.25	436.25	492	122	279.75	418.5	195.25	393.5	281.25	275.25	323	143.417	58.75	70.5	208.5	417.5	95.5	479.083		0.576658	270.61	156.049	0.576658
Simulation	0	59.75	10.333	6	17.5	0	11.583	0	14.5	45.25	43.75	34.25	4.75	38.5	15.5	28.5	11.5	0	0	2	11.5	23	0	0	7.5		1.10387	15.4266	17.029	1.10387
Supervised ward session - ward round	320	181.833	122.5	381.25	24	0	388	46	639.5	335.5	44	82.5	474	50.75	113.5	156.5	85.25	59.25	60	80	459.25	2.5	327.5	13	185.167		0.96001	185.27	177.861	0.96001
Theatre session	0	119.75	54.5	218.25	230.25	0	126.5	117.75	191	147.5	132.5	110	239.5	204	82	85.75	93	236.5	196	17.5	0	60.75	111	14	370.5		0.734215	126.34	92.7607	0.734215
Supervised ward session - other	1952	113	121.75	274	56.25	0	324.75	291.5	199	284	304.167	382.25	921.25	337.75	204.75	63.25	713.25	177.25	69.75	354.5	1446.5	99.417	328.5	126	192.333		1.21235	373.487	452.795	1.21235
GP sessions	524	174	206	284	154	233	206	320	217	128.5	102	66	166	84	324.5	236.5	329	138	536.5	645	490	434.167	339	304	169.5		0.563404	272.427	153.486	0.563404
Unsupervised ward session	0	85.5	766	333	821.75	2751	142	464.5	116	179.5	401.417	139	0	665.75	760.833	965.5	22.5	431	620	927.833	382.917	652	355.5	1990	327.75		1.09289	572.05	625.19	1.09289
SSC	541	266	69.667	358	420	335	105	675	290	364	623	140	311	563	320	525	160	525	534	574	70	735	621.5	692	383		0.494972	408.007	201.952	0.494972
Elective	280	280	210	245	280	320	245	280	245	210	315	240	350	210	280	280	240	280	280	280	175	280	248.5	245	175		0.162474	258.94	42.071	0.162474
Unspecified	0	30.833	258	46	0	0	257.833	86.5	36.833	2	12.75	23.75	36.75	2	12.167	0	8.5	15	711.5	1	3	32	0	0	0		2.41237	63.0566	152.116	2.41237
Total including SSC and Elective	5069.17	3715.42	3592.79	4305	5445.58	4828	4355.42	4685	4794.92	4830.83	4179.33	3787.83	5447.83	4202.08	4602.84	4699.5	5291.17	3981.67	4961.25	5120	6211.92	4090.67	4761	4986.5	3777		0.137366	4628.91	635.854	0.137366
Content
Biochem-MolBiol	96	61	35.75	86	43.5	44.5	124.5	55	26	96.75	39	53	65	53	99.25	45.667	24	25	7.083	7	23	24	32.5	40	23.75		0.621239	49.21	30.5712	0.621239
Anat-Histology	142.917	163.5	125.417	166.5	96.667	75	129	140	123	118	105	143	158.5	185	186	121.833	130	71.25	106.667	14.667	71.833	98.5	64	122.75	93.5		0.340369	118.1	40.1976	0.340369
Neuro-Behav-Physiology	161.333	194	119.583	171	98.417	232.5	319.25	209	219.917	184.667	185	207	205.5	200.25	228	121.333	74.667	56.5	77.25	67.5	151.333	180.5	164.917	134.083	104.083		0.384846	162.703	62.6158	0.384846
Ethics&Law	51.417	33.25	23.25	29	57	205	28.25	23.5	47.75	57.583	65.5	18.167	17.833	11.5	51.083	23.583	40.833	24	20.917	28	37.167	23	49	45.5	12.25		0.913376	40.9733	37.424	0.913376
Reflection	14	14.75	1.5	0.25	19.75	4	10.5	25.5	16	6.5	21.333	64.917	2	13	30.167	0	19.333	20	2.5	3	435.5	48.5	5	0	2.5		2.74372	31.22	85.6589	2.74372
Path-Immun-Hist-Haem-Biochem-Microb	434	98.25	144.417	190.917	216.667	171	114.75	233	207	188.25	171	217.75	299.75	159.917	198.592	95.167	184	108.5	54.667	118.333	95.917	77.5	121.75	331.5	53.583		0.51675	171.447	88.5952	0.51675
Epidemiology	2	49.25	30.75	48.583	67.5	14	37.667	41	35.75	61.75	28	40	20.667	52.833	90.5	41.5	93.833	31	31.667	29	16.667	32.25	59.5	88.167	58.25		0.53288	44.0834	23.4911	0.53288
Pharm-ClinPharm	36	26.75	70.167	90.5	58.25	28.5	80.75	27	28.5	88.917	68	68.25	75.5	75.333	124.5	44.417	42	50.333	58.5	33.25	47.083	33	56.417	30	24.667		0.465644	54.6634	25.4537	0.465644
Admin-Pastoral-Organisational-Practical	330.333	131.583	103.417	148.833	99	37.5	137.583	92	142.333	214.583	398.167	126.75	28.833	93.667	103.333	218.333	40	122.25	84.083	102	199.917	91.583	167.5	125.5	84.667		0.616725	136.95	84.4605	0.616725
Internal Medicine	1024	613	806.459	703.417	679.083	1342	745.75	622.5	797.167	639.167	546.833	496.833	913.083	553.25	956.917	748.167	752.333	349.333	126.917	316.75	791.5	582.333	894.667	422.833	978		0.367735	696.092	255.977	0.367735
Psychiatry	120	88.75	206	185.417	146.25	448	193	134	205	183.417	188.167	185.25	270.167	140.417	188.583	205.417	213.167	134	57.25	178.25	220	30	164.5	219	153.75		0.434098	178.31	77.404	0.434098
Oncol-Palliative	72	97.083	82.333	116.25	72.25	90.5	69.333	13.25	108.25	75.75	31.25	13	49.667	43.333	63.417	22.5	35.75	8.5	22	3	99	32.5	53	72	0.417		0.645013	53.8533	34.7361	0.645013
Surgery	603	251.5	373.75	575.917	555.25	387	424	343.5	326	480.833	246.5	588	846.167	526.75	354	421.667	130.75	502.75	91.5	319.25	263.667	155.75	430.5	278.25	543.417		0.429413	400.787	172.103	0.429413
GP	529	254.083	246.25	354	309	316	238	379	337	210.5	210.917	136	202.083	121.667	340	317.5	604.333	144	656.25	675.75	494.5	512.167	340	399.167	231.667		0.460859	342.353	157.777	0.460859
Paediatrics	162	175.167	154.833	264.25	284.25	248	252	210.25	188	209.25	201.5	111.5	241.5	109.917	224.5	135.667	197.25	60.5	97.5	213.083	220.667	173.417	195.75	239.5	166.25		0.293676	189.46	55.6399	0.293676
O&G	160	127.25	160.667	147.583	282.667	462	222	290.5	204.75	150	180	155	269.25	192.167	289.083	148.917	125.5	145	123	163.5	256.917	237.5	193.75	214.5	167		0.3731	202.74	75.6422	0.3731
Anaes-Periop-CritCare	143	208.25	98.833	234.833	216.75	39	316.75	49.5	231.25	287.5	278.75	226.25	199.083	256.25	258.417	144.833	243	158.75	187.5	85.5	277.333	126.75	345.5	265	171.5		0.399961	202.003	80.7935	0.399961
Unspecified	167.167	582	529.75	188.75	1443.33	28.5	562.333	841.5	1016.25	1003.42	276.417	557.167	922.25	640.833	216.5	1038	1940.42	1165	2342	1908.17	2264.92	616.417	552.75	1021.75	349.75		0.733649	887.013	650.756	0.733649
Total excluding SSC and elective	4248.17	3169.42	3313.12	3702	4745.58	4173	4005.42	3730	4259.92	4256.83	3241.33	3407.83	4786.83	3429.08	4002.84	3894.5	4891.17	3176.67	4147.25	4266	5966.92	3075.67	3891	4049.5	3219		0.169805	3961.96	672.759	0.169805
Total including SSC and elective	5069.17	3715.42	3592.79	4305	5445.58	4828	4355.42	4685	4794.92	4830.83	4179.33	3787.83	5447.83	4202.08	4602.84	4699.5	5291.17	3981.67	4961.25	5120	6211.92	4090.67	4761	4986.5	3777		0.137366	4628.91	635.854	0.137366
